# Supplementary material for: Gene organization and sequence analyses of transfer RNA genes in Trypanosomatid parasites
Source: BMC Genomics. 2009 May 18;10:232. doi: 10.1186/1471-2164-10-232 (PMC2695483; doi:10.1186/1471-2164-10-232)
Supplement: Additional file 1 — Table S1. List of tRNA genes in the Tritryps. In L. major and T. brucei, genes are shown by chromosomal location. Other Pol III-transcribed genes that are associated to tRNA genes are also listed. In T. brucei, the names of the genes correspond to the temporary systematic name. For those genes that already have a permanent systematic name in the GeneDB database, it is indicated between parentheses. tRNA genes in T. cruzi are organized by amino acid. [file 1471-2164-10-232-S1.xls]

## Sheet: Sheet1
Leishmania major
Gene	Anticodon	Coordinates	Strand
LmjF03.TRNALYS.01	CTT	259317..259389
Chr05.RNA7SL	--	359586..359844	Complement
LmjF05.TRNAARG.01	ACG	359954..360025
LmjF05.5SrRNA.01	--	360084..360202
Chr06.Sec	TCA	69586..69673	Complement
LmjF07.TRNAARG.01	ACG	381407..381478	Complement
LmjF09.5SrRNA.03	--	276887..277006	Complement
LmjF09.TRNAMET.01	CAT	277080..277151
LmjF09.TRNALEU.01	CAG	277210..277292
LmjF09.TRNAVAL.01	CAC	405537..405609
LmjF09.5SrRNA.02	--	405671..405789
LmjF09.TRNAHIS.01	GTG	405864..405934
LmjF09.TRNAPHE.01	GAA	406115..406187	Complement
LmjF09.TRNAGLU.01	TTC	418491..418562	Complement
LmjF09.5SrRNA.01	--	418621..418741	Complement
LmjF09.TRNAVAL.02	CAC	418802..418874	Complement
LmjF09.TRNAARG.01	CCG	418949..419020
LmjF09.TRNAHIS.02	GTG	419087..419157
LmjF10.TRNALYS.01	CTT	533082..533154
LmjF10.TRNAGLY.01	GCC	533197..533267	Complement
LmjF10.TRNAASN.01	GTT	533324..533396	Complement
LmjF11.5SRRNA.01	--	156790..156912	Complement
LmjF11.TRNALEU.01	AAG	156964..157045	Complement
LmjF11.TRNAALA.01	CGC	157119..157190
LmjF11.TRNAGLY.01	CCC	157252..157322
LmjF11.TRNAALA.02	CGC	162729..162800	Complement
LmjF11.TRNALEU.02	AAG	162874..162955
LmjF11.5SRRNA.02	--	163010..163129
LmjF11.TRNAMET.01	CAT	381341..381413	Complement
LmjF11.TRNAARG.01	ACG	381490..381561
LmjF11.5SRRNA.03	--	381621..381739
LmjF15.TRNAASP.01	GTC	322953..323024
LmjF15.TRNAGLU.01	CTC	323065..323136	Complement
LmjF15.5SrRNA.01	--	323209..323330
LmjF16.TRNAGLN.01	CTG	455436..455507	Complement
LmjF17.TRNAASP.01	GTC	343984..344055	Complement
LmjF17.TRNASER.01	GCT	344133..344216
LmjF17.TRNAALA.01	AGC	344275..344347
LmjF21.5SrRNA.01	--	166168..166290	Complement
LmjF21.TRNASER.01	GCT	166347..166427	Complement
LmjF21.5SrRNA.02	--	448846..448968
LmjF21.TRNAPRO.01	AGG	449049..449120
LmjF21.TRNAVAL.01	AAC	449272..449345
LmjF21.TRNALYS.02	CTT	449408..449480
LmjF23.TRNAILE.01	TAT	225169..225242
LmjF23.TRNAVAL.01	TAC	225287..225359	Complement
LmjF23.TRNAGLN.01	TTG	225427..225498	Complement
LmjF23.5SrRNA.01	--	225561..225680	Complement
LmjF23.TRNAARG.01	ACG	225746..225817	Complement
LmjF23.snRNA.01 (U1)	--	225916..225984
LmjF23.TRNALEU.01	CAG	226042..226124	Complement
LmjF23.TRNATHR.01	TGT	226185..226256	Complement
LmjF23.TRNAARG.02	TCG	226329..226400
LmjF23.snRNA.02 (U3)	--	226475..226617	Complement
LmjF23.TRNALYS.01	TTT	226715..226787
LmjF23.TRNAGLY.01	TCC	226826..226897	Complement
LmjF23.TRNATRP.01	CCA	226973..227044
LmjF24.TRNAPRO.01	CGG	205318..205389
LmjF24.snRNA.01 (U6)	--	621302..621402	Complement
LmjF24.TRNAGLN.01	CTG	621500..621571
LmjF24.TRNALEU.01	TAA	621785..621866	Complement
LmjF24.TRNAILE.01	AAT	621952..622025
LmjF24.TRNAILE.02	AAT	623347..623420
LmjF24.TRNAASP.01	GTC	680991..681062	Complement
LmjF29.TRNALEU.01	CAA	819678..819759	Complement
LmjF29.TRNASER.01	CGA	819818..819898	Complement
LmjF30.TRNATHR.01	CGT	785495..785566	Complement
LmjF31.TRNAPHE.01	GAA	1315562..1315634
LmjF31.TRNASER.01	AGA	1315687..1315767	Complement
LmjF31.snRNA.01 (U2)	--	203594..203727	Complement
LmjF31.TRNAALA.01	AGC	203939..204011
LmjF31.TRNAGLY.01	GCC	494642..494712
LmjF31.TRNAGLU.01	CTC	494758..494829	Complement
LmjF33.TRNAARG.01	CCT	106658..106730	Complement
LmjF33.TRNAARG.02	TCT	106790..106862	Complement
LmjF33.TRNAALA.01	TGC	106939..107010
LmjF34.TRNAASN.01	GTT	1534453..1534525	Complement
LmjF34.TRNATYR.01	GTA	1534584..1534667	Complement
LmjF34.TRNATHR.01	CGT	1534732..1534803	Complement
LmjF34.TRNAPRO.01	CGG	1534885..1534956
LmjF34.TRNAASN.02	GTT	1535020..1535092
LmjF34.TRNAVAL.01	AAC	470126..470199	Complement
LmjF34.TRNAILE.01	AAT	470433..470506
LmjF34.TRNAMET.01	CAT	470568..470640
LmjF34.TRNALEU.01	TAG	470676..470755	Complement
LmjF34.TRNASER.01	TGA	470830..470910
LmjF36.TRNATYR.01	GTA	491573 ..491656	Complement
LmjF36.TRNATHR.01	AGT	491737 ..491808	Complement
LmjF36.TRNATHR.02	AGT	492633 ..492704
LmjF36.TRNATYR.02	GTA	492788 ..492871
LmjF36.TRNAGLY.01	GCC	1032519 ..1032589
LmjF36.TRNATHR.03	AGT	1033233 ..1033304	Complement
LmjF36.TRNAGLY.02	GCC	1033367 ..1033437	Complement
LmjF36.TRNAPRO.01	AGG	1033511 ..1033582
LmjF36.snRNA.01 (U4)	--	1033778..1033893
LmjF36.TRNAGLN.01	CTG	1607663 ..1607734	Complement
LmjF36.snRNA.02 (U5)	--	2468837..2468908	Complement
LmjF36.TRNACYS.01	GCA	2469004 ..2469075
LmjF36.TRNALEU.01	AAG	2469866 ..2469947	Complement
LmjF36.TRNAMET.01	CAT	2470010 ..2470081	Complement
LmjF36.TRNAPRO.02	TGG	2470154 ..2470225
Trypanosoma brucei
Gene	Anticodon	Coordinates	Strand
Tb927.3.4393 (chr3-Ser)	AGA	1233524..1233604
Tb927.3.4396 (chr3-Leu)	CAA	1233810..1233891	Complement
Tb927.3.4399 (chr3-Ser)	CGA	1233951..1234031	Complement
Tb04_tRNA_Pro_1 (Tb927.4.1195)	CGG	317914..317985	Complement
Tb927.4.1213 (U6 snRNA)	--	325767..325860	Complement
Tb04_tRNA_Thr_1 (Tb927.4.1216)	CGT	325958..326029
Tb04_tRNA_Tyr_1 (Tb927.4.1219)	GTA	326098..326181	Complement
Tb04_tRNA_Val_1 (Tb927.4.3193)	AAC	842652..842725	Complement
Tb04_tRNA_Leu_1 (Tb927.4.3196)	TAG	842789..842868	complement
Tb04_tRNA_Met_1 (Tb927.4.3199)	CAT	842927..842999	Complement
Tb04_tRNA_Glu_1 (Tb927.4.3292)	CTC	860615..860686	Complement
Tb04_tRNA_Met_2 (Tb927.4.3294)	CAT	860774..860846
Tb04_tRNA_Ser_1 (Tb927.4.3296)	TGA	860890..860970	Complement
Tb04_tRNA_Val_2 (Tb927.4.3298)	AAC	861087..861160
Tb927.4.4663 (sRNA 76)	--	1287302..1287374	Complement
Tb04_tRNA_Val_3 (Tb927.4.4666)	CAC	1287445..1287517	Complement
Tb05_tRNA_Arg_1 (Tb927.5.445)	ACG	138373..138444	Complement
Tb05_tRNA_Glu_1 (Tb927.5.2765)	CTC	874266..874337
Tb07_tRNA_Gly_1 (Tb927.7.1175)	GCC	300549..300619
Tb07_tRNA_Ala_1 (Tb927.7.6821)	AGC	1890511..1890583	Complement
Tb07_tRNA_Ser_1 (Tb927.7.6822)	GCT	1890653..1890733	complement
Tb07_tRNA_Asp_1 (Tb927.7.6823)	GTC	1890810..1890881
Tb07_tRNA_Asp_2 (Tb927.7.6824)	GTC	1894054..1894125	complement
Tb07_tRNA_Ser_2 (Tb927.7.6825)	GCT	1894202..1894282
Tb07_tRNA_Ala_2 (Tb927.7.6826)	AGC	1894352..1894424
Tb07_tRNA_Lys_1 (Tb927.7.6845)	CTT	1910941..1911013
Tb07_tRNA_Ala_3 (Tb927.7.7175)	CGC	2059249..2059320	Complement
Tb08_tRNA_Asn_1 (Tb927.8.2663)	GTT	793455..793527
Tb08_tRNA_Trp_1 (Tb927.8.2666)	CCA	793613..793684	Complement
Tb08_tRNA_Ile_1 (Tb927.8.2851)	TAT	854289..854362	Complement
Tb08_tRNA_Gln_1 (Tb927.8.2852)	TTG	854457..854528
Tb08_tRNA_Val_1 (Tb927.8.2853)	TAC	854585..854657
Tb08_tRNA_Lys_1 (Tb927.8.2854)	CTT	854728..854800
Tb927.8.2855 (U1 snRNA)	--	857771..857845	Complement
Tb08_tRNA_Gly_1 (Tb927.8.2856)	TCC	858106..858177
Tb08_tRNA_Leu_1 (Tb927.8.2857)	CAG	858265..858346
Tb08_tRNA_Thr_1 (Tb927.8.2858)	TGT	858430..858501	Complement
Tb08_tRNA_Arg_1 (Tb927.8.2859)	TCG	858599..858670
Tb927.8.2861 (RNA 7SL)	--	860996..861256	Complement
Tb08_tRNA_Lys_2 (Tb927.8.2862)	CTT	861366..861438
Tb08_tRNA_Arg_2 (Tb927.8.2863)	ACG	861528..861599	complement
Tb927.8.2864 (U3 snRNA)	--	861696..861839
Tb08_tRNA_Cys_1 (Tb927.8.3523)	GCA	1053326..1053397	complement
Tb08_tRNA_Cys_2 (Tb927.8.3526)	GCA	1053540..1053611
Tb08_tRNA_Arg_3 (Tb927.8.5345)	ACG	1587504..1587575
Tb08_tRNA_Ile_2 (Tb927.8.6562)	AAT	1891988..1892061
Tb08_tRNA_Leu_2 (Tb927.8.6564)	TAA	1892111..1892192
Tb08_tRNA_Gln_2 (Tb927.8.6566)	CTG	1892288..1892359
Tb08_tRNA_Gln_3 (Tb927.8.6568)	CTG	1892449..1892520
Tb08_tRNA_Ile_3 (Tb927.8.6572)	AAT	1892600..1892673
Tb09_tRNA_Gly_1	GCC	2036843..2036913
Chr09.Sec.1	TCA	505606-505693	Complement
Chr09.Sec.2	TCA	509443-509530	Complement
Tb10_snRNA_1 (U4 snRNA)	--	1866946..1867055
Tb10_tRNA_Gly_1	GCC	1867515..1867585
Tb10_tRNA_Pro_2	AGG	1904001..1904072
Tb10_tRNA_Thr_1	AGT	1904133..1904204
Tb10_snRNA_2 (U5 snRNA)	--	1906846..1906907	Complement
Tb10_tRNA_Leu_1	AAG	1907650..1907731
Tb10_tRNA_Met_1	CAT	1907793..1907864	Complement
Tb10_tRNA_Pro_1	TGG	1907937..1908008
Tb10_tRNA_Asn_1	GTT	2603416..2603488
Tb10_tRNA_Ala_1	TGC	2603567..2603638	Complement
Tb10_tRNA_Arg_1	TCT	2603741..2603813
Tb10_tRNA_Lys_1	TTT	2603873..2603944
Tb10_tRNA_Arg_2	CCT	2604030..2604102
Tb11_tRNA_Gly_1	CCC	1874612..1874682
Tb11_tRNA_His_1	GTG	3452094..3452164
Tb11_tRNA_Glu_1	TTC	3452226..3452297
Tb11_tRNA_Phe_1	GAA	3452357..3452429
Tb11_tRNA_Ala_1	CGC	3469847..3469918	Complement
Tb11_tRNA_Arg_1	CCG	3469985..3470056	Complement
Tb11_tRNA_Phe_2	GAA	3470168..3470240
	Trypanosoma cruzi
Gene	Amino acid	Anticodon	Contig	Coordinates	Strand
Tc00.1047053510057.40	ALA	AGC	5833	7203..7275	complement
Tc00.1047053508909.130	ALA	AGC	7924	35863..35935
Tc00.1047053506599.3	ALA	CGC	7016	1187..1261	complement
Tc00.1047053508873.408	ALA	CGC	7909	90692..90766
Tc00.1047053475029.40	ALA	TGC	4041	754..825
Ala.contig 8001	ALA	TGC	8001	28744..28815	complement
Tc00.1047053504427.243	ARG	ACG	6288	53948..54019	complement
Tc00.1047053506619.59	ARG	ACG	7024	16943..17014
Tc00.1047053508043.23	ARG	ACG	7578	4377..4448	complement
Tc00.1047053511191.29	ARG	ACG	8619	3869..3940
Tc00.1047053506599.6	ARG	CCG	7016	1327..1398	complement
Tc00.1047053508873.405	ARG	CCG	7909	90566..90637
Tc00.1047053475029.10	ARG	CCT	4041	319..391	complement
Tc00.1047053509105.118	ARG	CCT	8001	29176..29248
Tc00.1047053504427.239	ARG	TCG	6288	53295..53366
Tc00.1047053508043.19	ARG	TCG	7578	3714..3785
Tc00.1047053475029.30	ARG	TCT	4041	593..665	complement
Tc00.1047053509105.114	ARG	TCT	8001	28902..28974
Tc00.1047053475029.50	ASN	GTT	4041	869..941	complement
Tc00.1047053503865.4	ASN	GTT	4791	1555..1627	complement
Tc00.1047053508693.110	ASN	GTT	7832	36684..36756	complement
Tc00.1047053509105.112	ASN	GTT	8001	28627..28699
Tc00.1047053510057.60	ASP	GTC	5833	7533..7604
Tc00.1047053508909.110	ASP	GTC	7924	35535..35606	complement
Tc00.1047053460125.20	CYS	GCA	3403	942..1013
Tc00.1047053510431.55	CYS	GCA	8387	11393..11464	complement
Tc00.1047053511067.17	GLN	CTG	6039	6391..6462	complement
Tc00.1047053511909.6	GLN	CTG	6223	920..991
Tc00.1047053510721.16	GLN	CTG	8474	2761..2832	complement
Tc00.1047053511903.132	GLN	CTG	8822	21171..21242
Tc00.1047053504427.232	GLN	TTG	6288	52287..52358
Tc00.1047053508043.12	GLN	TTG	7578	2719..2790
Tc00.1047053504055.89	GLU	CTC	4886	15710..15781
Tc00.1047053506435.336	GLU	CTC	6943	66424..66495
Tc00.1047053508999.180	GLU	CTC	7958	55260..55331	complement
Tc00.1047053510959.8	GLU	CTC	8554	1190..1261
Tc00.1047053506459.246	GLU	TTC	6953	65913..65984	complement
Tc00.1047053506773.123	GLY	CCC	7091	31447..31517
Tc00.1047053508799.76	GLY	CCC	7875	15674..15744	complement
Tc00.1047053509715.45	GLY	GCC	8179	8152..8222	complement
Tc00.1047053509717.37	GLY	GCC	8180	7839..7909	complement
Tc00.1047053510105.55	GLY	GCC	8307	9742..9812	complement
Tc00.1047053510105.187	GLY	GCC	8307	42326..42396	complement
Tc00.1047053504427.236	GLY	TCC	6288	52880..52951
Tc00.1047053508043.16	GLY	TCC	7578	3296..3367
Tc00.1047053511241.10	HIS	GTG	6081	13..84	complement
Tc00.1047053506663.10	HIS	GTG	7045	108..178	complement
Tc00.1047053508087.5	HIS	GTG	7594	587..657
Tc00.1047053508861.10	HIS	GTG	7903	1218..1288
Tc00.1047053511483.70	ILE	AAT	6131	11150..11223	complement
Tc00.1047053511909.3	ILE	AAT	6223	756..829	complement
Tc00.1047053508777.205	ILE	AAT	7869	44297..44370	complement
Tc00.1047053510721.19	ILE	AAT	8474	2922..2995
Tc00.1047053504427.231	ILE	TAT	6288	52128..52201	complement
Tc00.1047053508043.11	ILE	TAT	7578	2560..2633	complement
Tc00.1047053506251.94	LEU	AAG	6871	22235..22316
Tc00.1047053506773.126	LEU	AAG	7091	31597..31678
Tc00.1047053508231.83	LEU	AAG	7648	28598..28679	complement
Tc00.1047053508799.73	LEU	AAG	7875	15512..15593	complement
Tc00.1047053432939.10	LEU	CAA	16613	643..724	complement
Tc00.1047053507257.200	LEU	CAA	7271	33526..33607
Tc00.1047053504427.237	LEU	CAG	6288	52987..53068	complement
Tc00.1047053508043.17	LEU	CAG	7578	3408..3489	complement
Tc00.1047053511909.9	LEU	TAA	6223	1054..1135
Tc00.1047053510721.13	LEU	TAA	8474	2621..2702	complement
Tc00.1047053504055.83	LEU	TAG	4886	15284..15363	complement
Tc00.1047053506435.309	LEU	TAG	6943	66005..66084	complement
Tc00.1047053504427.234	LYS	GTT	6288	52564..52636
Tc00.1047053504427.242	LYS	GTT	6288	53842..53914
Tc00.1047053508043.14	LYS	GTT	7578	2998..3070
Tc00.1047053508043.22	LYS	GTT	7578	4263..4335
Tc00.1047053475029.20	LYS	TTT	4041	459..530	complement
Tc00.1047053509105.116	LYS	TTT	8001	29037..29108
Tc00.1047053504055.87	MET	CAT	4886	15554..15626	complement
Tc00.1047053504055.91	MET	CAT	4886	15866..15938
Tc00.1047053506435.327	MET	CAT	6943	66270..66342	complement
Tc00.1047053506435.345	MET	CAT	6943	66577..66649
Tc00.1047053506251.88	MET	CAT	6871	22100..22171
Tc00.1047053508231.92	MET	CAT	7648	28738..28809	complement
Tc00.1047053506459.243	PHE	GAA	6953	65775..65847	complement
Tc00.1047053506599.9	PHE	GAA	7016	1505..1577
Tc00.1047053506603.60	PHE	GAA	7017	17105..17177	complement
Tc00.1047053508873.402	PHE	GAA	7909	90386..90458	complement
Tc00.1047053504033.73	PRO	AGG	4875	15588..15659	complement
Tc00.1047053510339.85	PRO	AGG	8366	20687..20758
Tc00.1047053503865.16	PRO	CGG	4791	2045..2116
Tc00.1047053508693.140	PRO	CGG	7832	37174..37245
Tc00.1047053506251.82	PRO	TGG	6871	21952..22023	complement
Tc00.1047053508231.101	PRO	TGG	7648	28887..28958
Tc00.1047053506701.5	SER	AGA	7059	839..919	complement
Tc00.1047053509379.5	SER	AGA	8084	555..635	complement
Tc00.1047053432939.20	SER	CGA	16613	779..859	complement
Tc00.1047053507257.190	SER	CGA	7271	33389..33469
Tc00.1047053510057.50	SER	GCT	5833	7342..7422	complement
Tc00.1047053508909.120	SER	GCT	7924	35714..35794
Tc00.1047053504055.85	SER	TGA	4886	15446..15526
Tc00.1047053506435.318	SER	TGA	6943	66167..66247
Tc00.1047053509715.50	THR	AGT	8179	8319..8390
Tc00.1047053510105.60	THR	AGT	8307	9909..9980
Tc00.1047053503865.8	THR	CGT	4791	1711..1782	complement
Tc00.1047053508693.120	THR	CGT	7832	36840..36911	complement
Tc00.1047053504427.238	THR	TGT	6288	53134..53205	complement
Tc00.1047053508043.18	THR	TGT	7578	3555..3626	complement
Tc00.1047053506847.17	TRP	CCA	5402	1082..1153	complement
Tc00.1047053509459.20	TYR	CCA	8105	5171..5242
Tc00.1047053504055.93	TYR	GTA	4886	15975..16060	complement
Tc00.1047053506435.354	TYR	GTA	6943	66685..66770	complement
Tc00.1047053504055.95	VAL	AAC	4886	16159..16232
Tc00.1047053506435.363	VAL	AAC	6943	66870..66943
Tc00.1047053506459.249	VAL	CAC	6953	66076..66148
Tc00.1047053504427.233	VAL	TAC	6288	52419..52491
Tc00.1047053508043.13	VAL	TAC	7578	2854..2926
Sec 1	SEC	TCA	18653	556..643
Sec 2	SEC	TCA	11959	770..857	complement
Sec 3	SEC	TCA	14021	87..174	complement
Sec 4	SEC	TCA	28162	15..102
Sec 5	SEC	TCA	11097	441..528
Sec 6	SEC	TCA	6957	9112..9199	complement
Sec 7	SEC	TCA	6957	12609..12696	complement
Sec 8	SEC	TCA	6536	26013..26100	complement
