# Supplementary material for: Gene organization and sequence analyses of transfer RNA genes in Trypanosomatid parasites
Source: BMC Genomics. 2009 May 18;10:232. doi: 10.1186/1471-2164-10-232 (PMC2695483; doi:10.1186/1471-2164-10-232)
Supplement: Additional file 2 — Table S2. tRNA-gene transcription termination signals in Tritryps. The sequences shown start immediately downstream of the end of the tRNA genes. Clusters of Ts are shown in bold type. Those genes that present a second (back up) T-run of 4 or more bases are highlighted in yellow. [file 1471-2164-10-232-S2.xls]

## Sheet: termination signals
	Leishmania major
	Gene	Termination signal	T-run length	Backup T-run length	Distance between T-run & backup
	LmjF03.TRNALYS.01	CTTTTCCCCCTTGGCTGCGCC	4	-	-
	LmjF05.TRNAARG.01	TTTTTTCGTCAGCTCAGAAA	6	-	-
	LmjF07.TRNAARG.01	TTTTTCCGGCCCACTCTCGGGAAC	5	-	-
	LmjF09.TRNAARG.01	CATTTTCCAGAGGCATCATG	4	-	-
	LmjF09.TRNAGLU.01	CTTTTTCCTTTCCCTGGACAG	5	-	-
	LmjF09.TRNAHIS.01	CACTTTTTTCTTCTGTTCTTT	6	-	-
	LmjF09.TRNAHIS.02	CACTTTTTTTTGCCAGCCGG	8	-	-
	LmjF09.TRNALEU.01	CACTTTTTCCTCCCACCTGA	5	-	-
	LmjF09.TRNAMET.01	TACTTTTTGCGCTCCTTGTA	5	-	-
	LmjF09.TRNAPHE.01	TACCTTTTCTGTTCTTCGAA	4	-	-
	LmjF09.TRNAVAL.01	ACTTTTTCCCCGGCCGCAAC	5	-	-
	LmjF09.TRNAVAL.02	ACTTTTTCCTTTCCCTGGACAG	5	-	-
	LmjF10.TRNAASN.01	TTTTTCCGGCGCGGGTCATGCTTTTGAAAG	5	4	16
	LmjF10.TRNAGLY.01	AAGTTTTTTCGCCACGAGCC	6	-	-
	LmjF10.TRNALYS.01	CTTTTTCACAAAAAGCCAAC	5	-	-
	LmjF11.TRNAALA.01	CATTTTCGTCGCAGCGGAGAT	4	-	-
	LmjF11.TRNAALA.02	CATTTTTCCCACTAATTCAGT	5	-	-
	LmjF11.TRNAARG.01	ACTTTTCTGGGCCCGTCAAA	4	-	-
	LmjF11.TRNAGLY.01	CACTTTTCCCGCAAAGGGTTC	4	-	-
	LmjF11.TRNALEU.01	CTTTTTCTGCCACTGTCTCT	5	-	-
	LmjF11.TRNALEU.02	CTTTTTCTGCCACTGTCTCTG	5	-	-
	LmjF11.TRNAMET.01	AACTTTTTCTTACGCTCCTC	5	-	-
	LmjF15.TRNAASP.01	CTTTTCCTATGGTGCACGGCG	4	-	-
	LmjF15.TRNAGLU.01	CTTTTCCGCCGCGGGGCGCC	4	-	-
	LmjF16.TRNAGLN.01	ACTTTTTCCCCGAGCCCCTC	5	-	-
	LmjF17.TRNAALA.01	ACTTTTGTGTGGAGCCGGCG	4	-	-
	LmjF17.TRNAASP.01	CTTTTTGCCCGAAGCCCGG	5	-	-
	LmjF17.TRNASER.01	CTTTTCCGAAACCTGTCGGCACTACTCCGAAGATTTTC	4	4	28
	LmjF21.TRNALYS.02	CTTTTTCGTAGCAGGCGCGCC	5	-	-
	LmjF21.TRNAPRO.01	TTTTCCGCCACCCTTTCCCGCGCGTGCCATTTTCTGC	4	4	25
	LmjF21.TRNASER.01	TACTTTTTCCGCCATCACGC	5	-	-
	LmjF21.TRNAVAL.01	CTTTTCTTGCTTGCCTTTATT	4	-	-
	LmjF23.TRNAARG.01	TTTTCTTTTGCCTTTCGCCC	4	4	1
	LmjF23.TRNAARG.02	CATTTTTCTATCGTTAGGCA	5	-	-
	LmjF23.TRNAGLN.01	GTTTTTGGGCTGGAGCAGCT	5	-	-
	LmjF23.TRNAGLY.01	CTGTTTTCCCAGTGCCCCGC	4	-	-
	LmjF23.TRNAILE.01	GCCGCTCTTTTTCGCGAGCCC	5	-	-
	LmjF23.TRNALEU.01	ACCTTTTCTATAAGC	4	-	-
	LmjF23.TRNALYS.01	ATTTTCCCTTTTGCAGGCG	4	4	3
	LmjF23.TRNATHR.01	TTTTTGGTTTTCGGGCCCAT	5	4	2
	LmjF23.TRNATRP.01	TTTTTTTTTGTCTGCGGTGT	9	-	-
	LmjF23.TRNAVAL.01	TTTTTCTCTGCGGAGCGAAT	5	-	-
	LmjF24.TRNAASP.01	GTTTTTCCTTGCCCAACACC	5	-	-
	LmjF24.TRNAGLN.01	ACTTTTTCCCCGAGTACAAAC	5	-	-
	LmjF24.TRNAILE.01	CTTTTTCCAACCCCCCAGAATAGGGGTGTCCGGCTTTTTTT	5	7	28
	LmjF24.TRNAILE.02	CTTTTTCTAACCCCCCCAGAATAGGGGTGTCCGGCTTTTTTTTTT	5	10	29
	LmjF24.TRNALEU.01	AAATGTTTTCAGCAT	4	-	-
	LmjF24.TRNAPRO.01	ATTTTTTTTGTGTTGTGGAGA	8	-	-
	LmjF29.TRNALEU.01	ATTTTTTCCCCGACCACAAG	6	-	-
	LmjF29.TRNASER.01	GTTTTTCAACTCACTCCT	5	-	-
	LmjF30.TRNATHR.01	TGCCTTTTTCTGGCGCCAGG	5	-	-
	LmjF31.TRNAALA.01	ACTTTTTCACCCGACAAGTGA	5	-	-
	LmjF31.TRNAGLU.01	AATTTTTTCCCAGGCCGC	6	-	-
	LmjF31.TRNAGLY.01	AACGTTTTCCCTAGCCGCCC	4	-	-
	LmjF31.TRNAPHE.01	TACTTTATTTTCCCCAGCCC	4	-	-
	LmjF31.TRNASER.01	CTTTTCGCAGAAGCAAGCCC	4	-	-
	LmjF33.TRNAALA.01	CTTTTTTCCTGTTTCGGGGCC	6	-	-
	LmjF33.TRNAARG.01	CGGTTTTTGAGAGAGGCTTTTTCAA	5	5	9
	LmjF33.TRNAARG.02	CTTTTGATAGGTGCAGCAAG	4	-	-
	LmjF34.TRNAASN.01	CTTTTCGCCGACG	4	-	-
	LmjF34.TRNAASN.02	CTTTTCTTTACACACGGTGAA	4	-	-
	LmjF34.TRNAILE.01	CTTTTTTTCAACACGATGAAACATATTTTTGAGG	7	5	17
	LmjF34.TRNALEU.01	ACCCTTTTCCAGGGGTCGGGTTTTG	4	4	12
	LmjF34.TRNAMET.01	TCCCTTTTTTCAAAACCCGAC	6	-	-
	LmjF34.TRNAPRO.01	TTTTCCCTCTAGGCCTCGGG	4	-	-
	LmjF34.TRNASER.01	TGTTTTTTCGCCCCGCCCCA	6	-	-
	LmjF34.TRNATHR.01	GTCTCCTTTTCAGCCTCTGG	4	-	-
	LmjF34.TRNATYR.01	AGCTTTTCCTTCCTCTCGAAGGAC	4	-	-
	LmjF34.TRNAVAL.01	CTTTTTTACCCAGACGGTAG	6	-	-
	LmjF36.TRNACYS.01	TCCTTTTCCCCTGGATTTGGGGCAG	4	-	-
	LmjF36.TRNAGLN.01	TCTTTTTCCAAAGCCTCACC	5	-	-
	LmjF36.TRNAGLY.01	GGCTTTTCTCGCCTAAGCCAG	4	-	-
	LmjF36.TRNAGLY.02	AAGTTTTTTGACACACTGCTGGTGTTTTATGG	6	4	15
	LmjF36.TRNALEU.01	CTTTTCTTCCACCCAAA	4	-	-
	LmjF36.TRNAMET.01	TACGTTTTCGCCGAGAAAAC	4	-	-
	LmjF36.TRNAPRO.01	TTTTTCCTCCCAAGGCGA	5	-	-
	LmjF36.TRNAPRO.02	CTTTTTCCGACGGAGTAAAGA	5	-	-
	LmjF36.TRNATHR.01	CTCTTTTCCCCACGTACCCT	4	-	-
	LmjF36.TRNATHR.02	CTCTTTTCCCCACGTACCCTC	4	-	-
	LmjF36.TRNATHR.03	AACTTTTTTGCATCGAAAAG	6	-	-
	LmjF36.TRNATYR.01	CACCTTTTTCCCAGCCGCCC	5	-	-
	LmjF36.TRNATYR.02	CACCTTTTTCCCAGCCGCCCC	5	-	-
	Chr06.SeC	TGCCATTTTCCTTTTCGCTCCGA	4	4	2
	Trypanosoma brucei
	Gene	Termination signal	T-run length	Backup T-run length	Distance between T-run & backup
	Tb04_tRNA_Glu_1	ACTTTTTTTAGAGGT	7	-	-
	Tb04_tRNA_Leu_1	GTCGTTTTCGTGTTTAAATCA	4	-	-
	Tb04_tRNA_Met_1	TATTTTTACTGCGGGAGTAAG	5	-	-
	Tb04_tRNA_Met_2	CTTTTTTGATTTCCACCTGCGAGTTTTTC	6	5	16
	Tb04_tRNA_Pro_1	GCTTTTTCCGCATCTAGTG	5	-	-
	Tb04_tRNA_Ser_1	GGTTTTCTCCTGCTGAAAAA	4	-	-
	Tb04_tRNA_Thr_1	CGTTTTTTCGCCGGACCAAGT	6	-	-
	Tb04_tRNA_Tyr_1	CTTTTTCACGCCCACAAACGAGT	5	-	-
	Tb04_tRNA_Val_1	GGTTTTCGTCATTTCTCCGTTTCCCTCAATTTTGCT	4	4	23
	Tb04_tRNA_Val_2	GGTTTTCGTCATTTCTCCGTTTCCCTCAATTTTGC	4	4	23
	Tb04_tRNA_Val_3	AGCCTTTTTATATTTCCCGTT	5	-	-
	Tb05_tRNA_Arg_1	CTGTTTTTTTCCCCTCGT	7	-	-
	Tb05_tRNA_Glu_1	GCCTTTTTTGGAGACCAACGT	6	-	-
	Tb07_tRNA_Ala_1	CGTTTTCGTCAACCGC	4	-	-
	Tb07_tRNA_Ala_2	CGTTTTCGTCAACCGCATCC	4	-	-
	Tb07_tRNA_Ala_3	CGTTTTCCATCCACTCAATTCTCACACCTTTTCC	4	4	22
	Tb07_tRNA_Asp_1	GTTTTTTCGTCTGTGTACA	6	-	-
	Tb07_tRNA_Asp_2	GTTTTTTCGTCTGTGTACAC	6	-	-
	Tb07_tRNA_Gly_1	CGTTTTTCTCCCATCTTGTCGTTTTGCATTTGG	5	4	14
	Tb07_tRNA_Lys_1	CTTTTCCCGTTCGGTCCAGG	4	-	-
	Tb07_tRNA_Ser_1	GTTTTTCCCCTTTGAGGTCATCGTGTTTTATAG	5	4	20
	Tb07_tRNA_Ser_2	GTTTTTCCCCTTTGAGGTCACTCGTGTTTTATA	5	4	20
	Tb08_tRNA_Arg_1	CACTTTTCCTCAGTCACATTGGTTCGATAGCGCC	4	-	-
	Tb08_tRNA_Arg_2	TTTTTCACCTAAGAGAAGGACGGGGCAGACGGTTTTGA	5	4	27
	Tb08_tRNA_Arg_3	CTTTTCCCTCTTCAGGCGTC	4	-	-
	Tb08_tRNA_Asn_1	GCTTTTTTTCCATAGCGAGTG	7	-	-
	Tb08_tRNA_Cys_1	TAGTTTTCCGGAGGAGGGAA	4	-	-
	Tb08_tRNA_Cys_2	TAGTTTTCCGGAGGAGGGAAG	4	-	-
	Tb08_tRNA_Gln_1	AATTTTCGTTTTTTTCAATTC	4	7	2
	Tb08_tRNA_Gln_2	CTTTTTGACACATAACGCCACAGT	5	-	-
	Tb08_tRNA_Gln_3	CTTTTTGACACATAACGCCACAGT	5	-	-
	Tb08_tRNA_Gly_1	CATTTTTTCGTTTTTATCAT	6	5	2
	Tb08_tRNA_Ile_1	TTCGTTTTCCTTTGCGGAG	4	-	-
	Tb08_tRNA_Ile_2	CGTTTTTCAGTGCGGGAGACT	5	-	-
	Tb08_tRNA_Ile_3	CTTTTTCTCTACCTATCAGTTCGTTGTTTTCAC	5	4	20
	Tb08_tRNA_Leu_1	ATATTTTCGTCCGATCATATC	4	-	-
	Tb08_tRNA_Leu_2	GTTTTTTGCCTTTAG	6	-	-
	Tb08_tRNA_Lys_1	CTTTTCTCCGATTTCCCTGA	4	-	-
	Tb08_tRNA_Lys_2	CTCTTTTTTTTTTGACTTCCC	10	-	-
	Tb08_tRNA_Thr_1	TTGTTTTCGCGCCTATTGAC	4	-	-
	Tb08_tRNA_Trp_1	TTTTTCCCCCAACACACT	5	-	-
	Tb08_tRNA_Val_1	GCGTTTTCCAGTTTGCGGCTG	4	-	-
	Tb09_tRNA_Gly_1	TCGTTTTTCTGCCGCATGCAGAACCCACCATTTTTTTTTA	5	9	22
	Tb10_tRNA_Ala_1	CTGTTTTTGCAACAGCT	5	-	-
	Tb10_tRNA_Arg_1	CGTTTTCGTG	4	-	-
	Tb10_tRNA_Arg_2	GTTTTCCGGTGCAAAAAC	4	-	-
	Tb10_tRNA_Asn_1	TCTTTTTGCTGC	5	-	-
	Tb10_tRNA_Gly_1	GACTTTTCACGGCTC	4	-	-
	Tb10_tRNA_Leu_1	ACTTTTTGCGAACCGGCGACCTTTATTTTC	5	4	18
	Tb10_tRNA_Lys_1	CTTTTCTACACTGCCGCTTAA	4	-	-
	Tb10_tRNA_Met_1	AGTTTTCACATCCACCCTTTTTTCTCC	4	6	11
	Tb10_tRNA_Pro_1	TTTTCTGGGCGCCCAATTTCC	4	-	-
	Tb10_tRNA_Pro_2	TCTTTTCGATTCCTTGTCAGG	4	-	-
	Tb10_tRNA_Thr_1	CGTTTTTCACCACTTCACAA	5	-	-
	Tb11_tRNA_Ala_1	TCTTTTTTGCTTACTTGTGC	6	-	-
	Tb11_tRNA_Arg_1	GTGTTTTCGTCTACCCTGTG	4	-	-
	Tb11_tRNA_Glu_1	GTTTTTCGCAGTTCAATGCG	5	-	-
	Tb11_tRNA_Gly_1	TCTTTTTCGCGTCACTCCTCTTTTCG	5	4	13
	Tb11_tRNA_His_1	CACGTTTTCTTATGATTTCG	4	-	-
	Tb11_tRNA_Phe_1	AAGTTTTTGCACCTCCTCCCA	5	-	-
	Tb11_tRNA_Phe_2	AAGTTTTTGCACCTCCTCCC	5	-	-
	Tb927.3.4393 (Chr3-Ser)	TTTTTTCGTCAATTCCCCGTGTTCCGCTGCTTTTG	6	4	24
	Tb927.3.4396 (Chr3-Leu)	CTTTTTCGCACCCAAATCGGCTGATTGTTTTCA	5	4	21
	Tb927.3.4399 (Chr3-Ser)	GTTTTTGGCATTGCAT	5	-	-
	Chr09.SeC.1	TTTTTAATGTTGTTGTTGTTTTGT	5	4	13
	Chr09.SeC.2	TTTTTAATGTTGTTGTTGTTTTG	5	4	13
	Trypanosoma cruzi
Gene		Termination signal	T-run length	Backup T-run length	Distance between T-run & backup
ALA	Tc00.1047053510057.40	ACTTTTTTCCGATTTTTTTTTTTTTG	6	13	4
ALA	Tc00.1047053508909.130	ACTTTTTTCGATTTGTTTTTTTTCGC	6	8	7
ALA	Tc00.1047053506599.3	TTTTTCCTTTTTTTTGGAAA	5	8	2
ALA	Tc00.1047053508873.408	CTTTTTCCTCCATTTTTTGATG	5	6	6
ALA	Tc00.1047053475029.40	CGTTTTTTACACTAAACATTTTTT	6	6	10
ALA	contig 8001	TGTTTTTGACACGAAAAAATTTTTTTCGAAGCAACA	5	7	12
ARG	Tc00.1047053504427.243	GTTTTTTTTCAAAATTTTTC	8	5	5
ARG	Tc00.1047053506619.59	AATTTTTTTGCCTATTTGCGG	7	-	-
ARG	Tc00.1047053508043.23	ACTTTTAGAAGATGTTTTTC	4	5	8
ARG	Tc00.1047053511191.29	CGGATGTTTTTTTTTTAGTTATTTTC	10	4	5
ARG	Tc00.1047053506599.6	GTTTTTTTCTCATTGTTTTAAACATTG	7	4	7
ARG	Tc00.1047053508873.405	TTTTTTTTTTATATTGTTTTTTCTC	10	6	6
ARG	Tc00.1047053475029.10	ATTTTTTTTTTTTTTTTCA	16	-	-
ARG	Tc00.1047053509105.118	ATTTTTTTTTTTTTTTTCATTC	16	-	-
ARG	Tc00.1047053504427.239	TTTTTTTTTCCCCTATTTTTTGCTGGCA	9	6	6
ARG	Tc00.1047053508043.19	TTTTCTTTCCCCCTATTTTTTTTACTAG	4	8	11
ARG	Tc00.1047053475029.30	TATATTTTTTTCCTTTGTGCA	7	-	-
ARG	Tc00.1047053509105.114	TATATTTTTTTCCTTTGTGCA	7	-	-
ASN	Tc00.1047053475029.50	TTTTTTCGTCGCTTCGAAC	6	-	-
ASN	Tc00.1047053503865.4	TTTTTTTCGCACCATTTTTTCATTCTC	7	6	7
ASN	Tc00.1047053508693.110	ATTTTTTTCGCTCCATTTTTTTTTTTTTTTATTCTAGGA	7	15	7
ASN	Tc00.1047053509105.112	TTTTTTTGTTGCTTCGAAAAAAATTTTTTCGTGTC	7	6	16
ASP	Tc00.1047053510057.60	TTTTTTTCACCTCGTGAAAAT	7	-	-
ASP	Tc00.1047053508909.110	ATGCTTTTGTGGTTGTTCGAG	4	-	-
CYS	Tc00.1047053460125.20	TACTTTTTCAAAAATTATTTTA	6	4	9
CYS	Tc00.1047053510431.55	TACTTTTCCAAAAAAAAAATTTACTTTATTTT	4	4	21
GLN	Tc00.1047053511067.17	ACTTTTTTCTCTTATTTATT	6	-	-
GLN	Tc00.1047053511909.6	ACTTTTTCTCTTATGTTTTTTTGAGG	5	7	6
GLN	Tc00.1047053510721.16	ATTTTTTATTATATTTTTTA	6	6	6
GLN	Tc00.1047053511903.132	ACTTTTTCTCTTATTTAT	5	-	-
GLN	Tc00.1047053504427.232	CTTTTTTTTTTGAAAAATGT	10	-	-
GLN	Tc00.1047053508043.12	CGTTTTTTTGTTTGAGGAAA	7	-	-
GLU	Tc00.1047053504055.89	TCTTTTTCCTTGCACGGTG	5	-	-
GLU	Tc00.1047053506435.336	TTTTTCCTGGACAGC	5	-	-
GLU	Tc00.1047053508999.180	TTTTTTCCAAAAAAAAAATT	6	-	-
GLU	Tc00.1047053510959.8	ACTTTTTTCCAAAAAAAAAAT	6	-	-
GLU	Tc00.1047053506459.246	CTTTTTTGGTCTCAAAAC	6	-	-
GLY	Tc00.1047053506773.123	CATTTTTTGGTTTTATCAAAT	6	4	2
GLY	Tc00.1047053508799.76	CATTTTTTAGTTTTATCAC	6	4	2
GLY	Tc00.1047053509715.45	GACTTTTTTTTGCCTCT	8	-	-
GLY	Tc00.1047053509717.37	GACTTTTTGCCTCTCCCAAAAAGG	5	-	-
GLY	Tc00.1047053510105.55	AACTTTTTTTTTGCCTTTCC	9	-	-
GLY	Tc00.1047053510105.187	GACTTTTTTTTTTTGCCTTT	11	-	-
GLY	Tc00.1047053504427.236	AACTTTTTCCCATTTTTTGC	5	6	4
GLY	Tc00.1047053508043.16	ACCTTTTCCTCCTATTCT	4	-	-
HIS	Tc00.1047053511241.10	TAATTTTTCGGA	5	-	-
HIS	Tc00.1047053506663.10	TACTTTTTCGGAGTTTTTC	5	5	5
HIS	Tc00.1047053508087.5	TACTTTTTCGGAGTTTTTCCC	5	5	5
HIS	Tc00.1047053508861.10	TAATTTTTCGGAGTTTTTCTCCGAGGCGAA	5	5	5
ILE	Tc00.1047053511483.70	CTTTTTCTCCAGAAATAAAT	5	-	-
ILE	Tc00.1047053511909.3	CTTTTTGTCCAAACTTCGGC	5	-	-
ILE	Tc00.1047053508777.205	CTTTTTCTCTATGAAATAAA	5	-	-
ILE	Tc00.1047053510721.19	CTTTTTTGTCCAAATTTCTG	6	-	-
ILE	Tc00.1047053504427.231	AAGTTTTATTTTAGACGCTGT	4	4	1
ILE	Tc00.1047053508043.11	AAGTTTTATTTCTAGACGCT	4	-	-
LEU	Tc00.1047053506251.94	ATTTTTTCCCCTTTGGGCTT	6	-	-
LEU	Tc00.1047053506773.126	ATTTTTTCCCCTTGCTTTTTTTTTATGCATG	6	9	8
LEU	Tc00.1047053508231.83	ATTTTTTCCCTTTTTTGGCT	6	6	3
LEU	Tc00.1047053508799.73	ATTTTTTCCCTTTTTGC	6	5	3
LEU	Tc00.1047053432939.10	CTTTTTTCGCAATCGAGGGT	6	-	-
LEU	Tc00.1047053507257.200	CTTTTTTCGCAATCGACAGCG	6	-	-
LEU	Tc00.1047053504427.237	ATTTTTTTCCTCTCTGCAAA	7	-	-
LEU	Tc00.1047053508043.17	ACTTTTTCCTCCTTCGCA	5	-	-
LEU	Tc00.1047053511909.9	ATGTTTTTCCGCGGAAGCCAT	5	-	-
LEU	Tc00.1047053510721.13	ATTTTTTTTTTTTCGCAGAAA	12	-	-
LEU	Tc00.1047053504055.83	GGAAGTTTTCGATTTTTTTGCTTTTTTTCGCGCAA	4	7	3
LEU	Tc00.1047053506435.309	AGGAAGTTTTCGAATC	4	-	-
LYS	Tc00.1047053504427.234	TTTTTTTCGTTGCTTGTGTTTTTTTTTTCT	7	10	11
LYS	Tc00.1047053504427.242	TTTTTTTAAAAGAGAAAAATTTTGA	7	4	12
LYS	Tc00.1047053508043.14	TTTTTTATTGTATTTTTCTC	6	5	6
LYS	Tc00.1047053508043.22	TTTTTTTTTTTCTTTAAAAA	11	-	-
LYS	Tc00.1047053475029.20	CTTTTTTTCCAACTTTCAT	7	-	-
LYS	Tc00.1047053509105.116	CTTTTTTTCCAACTTTCATTTTTGA	7	5	10
MET	Tc00.1047053504055.87	TTTTTTCCTTTTTCTTGGA	6	5	2
MET	Tc00.1047053504055.91	TTTTTTTTCTCCTGCTTTTTTTTTTTGCAAA	8	11	7
MET	Tc00.1047053506435.327	TTTTTTTTTCTTGGGAAAAA	9	-	-
MET	Tc00.1047053506435.345	TTTTTTTCCTGCGTTTTTTTG	7	7	6
MET	Tc00.1047053506251.88	AATTTTTTTGTTTTTTTTCGT	7	8	1
MET	Tc00.1047053508231.92	AATTTTTTGTTTTTTTCTTT	6	7	1
PHE	Tc00.1047053506459.243	TAAGTTTTTCCCAAACTTTTTTTC	5	6	7
PHE	Tc00.1047053506599.9	TAGTTTTTCCCAAAATTTTTTTTAA	5	8	7
PHE	Tc00.1047053506603.60	TAGTTTTTCCCAAAACTTTTTTAAA	5	6	8
PHE	Tc00.1047053508873.402	TAAGTTTTTCCCAAACTTTTTTA	5	6	7
PRO	Tc00.1047053504033.73	TTTTTTTCACCAGAAAGATG	7	-	-
PRO	Tc00.1047053510339.85	TTTTTTTCCCAGAAAGACGCG	7	-	-
PRO	Tc00.1047053503865.16	TGTTTTTTTTTCTTTTTAAAT	9	5	1
PRO	Tc00.1047053508693.140	TGTTTTTTCCCAAAAAGTCA	6	-	-
PRO	Tc00.1047053506251.82	TTTTCTTTTAAACCGAAAAA	4	4	1
PRO	Tc00.1047053508231.101	TTTTTTTCGGGCCGAAAAAATT	7	-	-
SER	Tc00.1047053506701.5	ATTTTTTCCCTTCCAGCCATTGAGC	6	-	-
SER	Tc00.1047053509379.5	ACTTTTTTTCACCTTCCAAC	7	-	-
SER	Tc00.1047053432939.20	GTTTTTTCCCTTCCAGCCAT	6	-	-
SER	Tc00.1047053507257.190	GTTTTTTTTCCTTTCCAACCA	8	-	-
SER	Tc00.1047053510057.50	ATGTTTTTCTCATATCAAAA	5	-	-
SER	Tc00.1047053508909.120	ATGTTTTTCCCAAATTAAAAA	5	-	-
SER	Tc00.1047053504055.85	GTTTTTTTTCCAAGAAAAAG	8	-	-
SER	Tc00.1047053506435.318	GTTTTTTCCCAAGAAAAAAAA	6	-	-
THR	Tc00.1047053509715.50	CTTTTTTTCCGCGCCGCATTC	7	-	-
THR	Tc00.1047053510105.60	CTTTTTTTCTGGGCCGAAT	7	-	-
THR	Tc00.1047053503865.8	GCTTTTTCTCTTTTTTTTTTTT	5	12	3
THR	Tc00.1047053508693.120	GCTTTTTCTCTTTTTTTTTTTT	5	12	3
THR	Tc00.1047053504427.238	TTTTCCTTTCTCAGCAATTGA	4	-	-
THR	Tc00.1047053508043.18	TTTTCCTTTCTCAGCAATTCG	4	-	-
TRP	Tc00.1047053506847.17	AAGTTTTTTTGTTCCCGTGAT	7	-	-
TYR	Tc00.1047053509459.20	GATTTTTTCTGTTCCCGCGATTTCCATTTTTTTTTTTTTC	6	13	18
TYR	Tc00.1047053504055.93	ATCTTTTTGCAAAAAAAAAA	5	-	-
TYR	Tc00.1047053506435.354	ACCTTTTCGCAAAACAAAAA	4	-	-
VAL	Tc00.1047053504055.95	CTTTTCTCCCATACAGCA	4	-	-
VAL	Tc00.1047053506435.363	CTTTTTTCCCATCCAGC	6	-	-
VAL	Tc00.1047053506459.249	GTTTTTTCAGCATCGACGCTT	6	-	-
VAL	Tc00.1047053504427.233	TCGTTTTCCAAAAGTTTTA	4	4	7
VAL	Tc00.1047053508043.13	TCGTTTTCCAAGAGCTTCCAA	4	-	-
Sec 1	Contig 18653	TTTTTTTTTTTCGGCGAACTGCAGTCCGTCTTTTTTATTCTTTGTCCGTTGTGT	11	6	19
Sec 2	Contig 11959	TTTTTTTTTTTCGGCGAACTGCAGTCCGTCTTTTTTATTCTTTGTCCG	11	6	19
Sec 3	Contig 14021	TTTTTTTTTCCGGCGAAAACTGCAGTCTGTCTTTTTAATTCTTTGTCCGT	9	5	22
Sec 4	Contig 28162	TTTTTTTTTTTCGGCGAACTGCAGTCCGTCTTTTTTATTCTTTGTCCGTT	11	6	19
Sec 5	Contig 11097	TTTTTTTTTTTCGGCGAACTGCAGTCCGTCTTTTTTATTCTTTGTCCGTT	11	6	19
Sec 6	Contig 6957	TTTTTTTTCCGGCGAACTGCAGTCTGTCTTTTTAATTCTTTGTCCGTTGT	8	5	20
Sec 7	Contig 6957	TTTTTTTTTCCGGCGAACTGCAGTCTGTCTTTTTAATTCTTTGTCCGTTG	9	5	20
Sec 8	Contig 6536	TTTTTTTTTTTCGGCGAACTGCAGTCCGTCTTTTTTATTCTTTGTCCGTT	11	6	19
